# Supplementary material for: Clostripain, the Missing Link in the Enzyme Blend for Efficient Human Islet Isolation
Source: Transplant Direct. 2015 Jun 24;1(5):e19. doi: 10.1097/TXD.0000000000000528 (PMC4946465; doi:10.1097/TXD.0000000000000528)
Supplement: SUPPLEMENTARY MATERIAL [file txd-1-e19-s001.xlsx]

## Sheet: null&UP
Table A. Statistics of null_up DEGs in DBD investigation.							Table B. Statistics of null_up DEGs in DCD investigation.
genes	Pre-perfusion statistics			logFC			genes	Pre-perfusion statistics			logFC
	logCPM	PValue	FDR	0h-vs-prep	3h-vs-prep	6h-vs-prep		logCPM	PValue	FDR	0h-vs-prep	3h-vs-prep	6h-vs-prep
PLEK	2.21916	5.39147e-05	0.00427064	2.34412	2.33036	2.27389	PLEK	3.32711	1.52642e-12	4.79111e-09	3.40225	3.48858	3.52988
CD5L	3.70009	0.0155555	0.0966666	1.44104	1.62209	1.54567	CD5L	5.13635	5.27307e-12	9.11293e-09	2.96413	2.96716	2.96416
CTSS	5.12583	1.36745e-05	0.00193707	1.87486	1.89217	1.86618	CTSS	5.62632	5.38505e-10	4.2302e-07	2.27778	2.28011	2.32856
CD53	3.09644	6.34358e-06	0.00132084	2.29815	2.37236	2.36633	CD53	3.51432	6.51771e-10	4.89735e-07	2.58384	2.51077	2.65337
TMEM26	-0.06166	0.000141962	0.00756707	3.77044	3.86829	3.77044	TMEM26	0.984983	6.84822e-10	4.93129e-07	4.67324	4.90692	5.01094
VCAM1	4.06957	3.15746e-05	0.00313464	2.25204	2.28747	2.12849	VCAM1	4.56179	1.67156e-09	9.96136e-07	2.61501	2.63859	2.65727
FAM198B	2.24238	0.000391771	0.0135955	2.05748	2.16794	2.10877	FAM198B	2.956	2.07233e-09	1.1938e-06	2.70374	2.70375	2.75171
CR1	1.37381	5.70679e-06	0.00123659	3.3278	3.48189	3.43252	CR1	1.98349	2.31657e-09	1.20784e-06	3.80299	3.77263	3.70933
LILRA1	-1.35839	6.09687e-05	0.00457209	4.70013	4.84766	4.8482	LILRA1	-0.577474	2.43916e-09	1.20784e-06	5.47968	4.97208	5.47902
PTPRO	-0.314761	0.000533262	0.0166351	2.87291	3.18895	3.18895	PTPRO	0.866751	2.4661e-09	1.20784e-06	4.07978	3.85449	3.85449
FPR3	1.86446	1.10772e-05	0.0017273	2.71608	2.76275	2.71609	FPR3	2.44505	2.56848e-09	1.20784e-06	3.17105	2.88982	3.21306
HLA-DRA	4.8653	0.00612511	0.0614359	1.13679	1.16663	1.13682	HLA-DRA	5.95182	2.92064e-09	1.29422e-06	2.32482	2.26802	2.36649
CYBB	4.11744	0.000921804	0.0227256	1.6113	1.64912	1.52626	CYBB	5.05767	4.44812e-09	1.68608e-06	2.54998	2.58017	2.59011
CD80	-1.63171	0.000272702	0.0114389	6.12584	5.29147	5.29147	CD80	-0.826222	5.81048e-09	2.04932e-06	7.01925	7.01925	7.53555
IGSF6	0.793071	0.00310869	0.043487	2.18221	2.1822	2.10886	IGSF6	2.10236	7.98228e-09	2.759e-06	3.51176	3.51183	3.48468
CDKL5	-0.719914	2.01956e-05	0.00239055	4.29669	4.5329	3.66255	CDKL5	-0.119026	9.15858e-09	3.1035e-06	4.78826	4.78826	4.28163
CXCL10	-1.90913	0.260194	0.479215	1.22498	1.22498	1.75539	CXCL10	1.86931	1.00879e-08	3.32608e-06	5.8415	5.81246	6.0314
CCDC144B	-0.0486696	0.000246803	0.0108531	3.28099	3.4547	3.49512	CCDC144B	1.25119	1.02522e-08	3.32608e-06	4.534	4.76527	4.88789
IL33	3.87885	5.0207e-06	0.00117254	2.61669	2.70227	2.67289	IL33	4.3594	1.19461e-08	3.75369e-06	2.94174	2.99008	3.09328
PCDHGB5	-0.645156	4.23475e-06	0.00104805	4.87122	4.87133	4.5304	PCDHGB5	-0.315314	1.45284e-08	4.32895e-06	5.03605	5.03636	4.60524
GLP2R	-1.09983	1.07252e-05	0.00171888	5.06497	5.06497	5.06497	GLP2R	-0.537514	1.59816e-08	4.60323e-06	5.53221	5.10342	4.48442
MS4A7	3.96868	0.000286963	0.0115716	1.66631	1.78497	1.74515	MS4A7	4.54573	2.05229e-08	5.62978e-06	2.18593	2.191	2.24567
LIPA	6.28441	1.85253e-05	0.00225461	2.23307	2.24517	2.17594	LIPA	6.84304	2.11003e-08	5.69773e-06	2.66467	2.65866	2.67237
ACSL4	2.52683	5.30782e-06	0.00120697	2.47689	2.48331	2.60604	ACSL4	4.7438	3.01643e-08	7.66617e-06	4.69388	4.53878	4.78036
CXCR2P1	1.31159	0.0106152	0.0796236	1.65873	1.8183	1.76708	CXCR2P1	2.36921	3.33294e-08	8.11265e-06	2.76626	2.87687	2.95961
KCNH7	-0.852161	8.37437e-06	0.0015969	4.60727	5.00826	5.00826	KCNH7	-0.295678	3.79937e-08	9.11955e-06	5.08964	5.52153	5.32086
HDAC9	-0.962355	0.00323438	0.0443976	2.59824	2.59832	2.5984	HDAC9	0.311629	5.27878e-08	1.18219e-05	3.98452	4.10229	4.65846
CFHR4	5.33553	6.84156e-06	0.00139101	2.22804	2.19972	2.11104	CFHR4	5.67866	5.33566e-08	1.18219e-05	2.4203	2.40663	2.35284
CSF1R	3.61257	0.00165881	0.0318176	1.43379	1.59858	1.53955	CSF1R	4.25132	5.45647e-08	1.19365e-05	2.05858	2.08951	2.1785
FEM1B	2.68211	1.55442e-05	0.00205065	2.67594	2.62325	2.46976	FEM1B	2.98196	8.15742e-08	1.62042e-05	2.8048	2.69524	2.64564
HLA-DPA1	4.08181	0.00892531	0.0729991	1.19505	1.30041	1.29295	HLA-DPA1	5.00653	8.55208e-08	1.67951e-05	2.18926	2.11803	2.27176
SLC2A13	2.62556	0.000266553	0.0113507	2.21911	2.29063	2.33368	SLC2A13	3.30187	1.02144e-07	1.93984e-05	2.80172	2.84798	2.80168
FGL2	4.03051	4.49822e-06	0.00108788	2.08381	2.1402	2.15488	FGL2	4.20342	1.04057e-07	1.95469e-05	2.09567	2.12217	2.15464
SLCO1B1	7.23313	1.74883e-05	0.00223877	2.07239	2.01788	1.88524	SLCO1B1	7.99254	1.14094e-07	2.09763e-05	2.74054	2.68774	2.68468
ABCA8	4.69024	1.82638e-05	0.00225461	2.04394	2.05275	1.98065	ABCA8	4.93914	1.42274e-07	2.37687e-05	2.14293	2.13511	2.09145
ELK2AP	0.673075	0.0209022	0.113667	1.82986	1.66064	1.97951	ELK2AP	4.13497	1.46285e-07	2.40772e-05	5.54474	5.30661	5.46397
CD84	2.50613	0.00079169	0.0207701	1.79931	1.90102	1.68037	CD84	3.0741	1.58263e-07	2.55617e-05	2.30301	2.30301	2.34577
GPNMB	3.34645	0.000455366	0.0151114	1.66124	1.63753	1.6073	GPNMB	3.82504	1.84171e-07	2.89349e-05	2.07129	2.00747	2.19925
GBP5	0.120615	0.0104013	0.0792737	2.52591	2.67613	2.5777	GBP5	2.10432	1.94e-07	3.00203e-05	4.58845	4.56344	4.77232
MSR1	3.58246	3.79971e-05	0.00357168	2.12858	2.181	2.06306	MSR1	3.97747	2.16918e-07	3.28839e-05	2.3965	2.30937	2.37521
SLC9A9	1.74761	0.00429703	0.0513563	1.64885	1.60398	1.7137	SLC9A9	2.48436	2.30156e-07	3.42893e-05	2.38257	2.38262	2.42787
TRPS1	0.583156	0.00028027	0.0115051	2.85841	2.81157	2.60691	TRPS1	1.00968	2.38993e-07	3.48667e-05	3.13637	3.37003	3.25793
SIRPB1	-0.533517	3.17418e-05	0.00313464	3.96637	4.02706	3.90293	SIRPB1	-0.242599	2.49247e-07	3.58957e-05	4.12959	4.12956	4.1295
SLC1A2	3.5226	0.0122425	0.0858404	1.54307	1.58597	1.54852	SLC1A2	5.1051	2.76425e-07	3.85256e-05	3.21323	3.35506	3.34134
KDR	4.53184	1.22211e-05	0.00178014	2.60681	2.56371	2.57739	KDR	4.87305	2.78846e-07	3.85521e-05	2.77502	2.83148	2.79141
CYSLTR1	-1.82868	0.01008	0.0783282	2.76994	3.61565	3.61565	CYSLTR1	-0.696959	2.8228e-07	3.87171e-05	4.08063	4.08137	3.46344
FCAMR	-1.68165	0.517336	0.714085	0.768942	-0.0761565	-0.0761565	FCAMR	1.27744	3.55291e-07	4.68713e-05	4.50938	4.40706	4.2846
MMP8	-2.19319	0.00165714	0.0318176	5.28135	4.71022	4.21512	MMP8	-0.012383	3.73225e-07	4.84968e-05	8.02862	6.98087	7.82851
GIMAP6	2.49376	0.000984557	0.0238807	1.80017	1.91545	1.82186	GIMAP6	3.07874	4.27233e-07	5.34927e-05	2.32258	2.44719	2.51207
GPRIN3	-0.38205	9.52392e-05	0.00598518	3.87256	3.95873	3.46485	GPRIN3	0.504467	4.31259e-07	5.34927e-05	4.70214	4.06226	4.70202
SLC30A1	4.23326	2.87289e-05	0.00297301	2.13407	2.08532	1.93561	SLC30A1	4.6256	4.3334e-07	5.34927e-05	2.39445	2.25592	2.27651
CD44	3.1469	0.00206751	0.0356949	1.52627	1.56184	1.6554	CD44	3.79652	5.15117e-07	6.05725e-05	2.15523	2.22974	2.22968
NNAT	-2.15549	0.00246028	0.0388297	3.50988	3.50988	4.34626	NNAT	-0.889507	5.18345e-07	6.05725e-05	5.13777	4.51562	4.51562
ANKRD12	4.35302	0.000204924	0.00957163	1.94181	1.94999	1.94997	ANKRD12	5.02457	5.18733e-07	6.05725e-05	2.53675	2.52178	2.577
IGJ	2.62908	0.146122	0.338963	0.959246	1.01199	1.15011	IGJ	5.94471	5.71134e-07	6.32714e-05	4.61827	4.466	4.64085
P2RY12	-0.292794	2.14615e-05	0.00250606	4.02309	4.10916	4.02314	P2RY12	0.072918	5.85035e-07	6.43986e-05	4.23708	4.3549	4.10869
NCKAP1L	2.42847	0.00849027	0.0714009	1.47278	1.5563	1.38418	NCKAP1L	3.15692	6.31565e-07	6.6377e-05	2.2084	2.24837	2.31265
P2RY13	1.58184	0.00300547	0.0428674	1.77898	1.86613	1.77902	P2RY13	2.24121	6.32363e-07	6.6377e-05	2.41124	2.4112	2.43732
C7orf58	4.5222	0.000112762	0.00664121	1.91096	1.87767	1.78278	C7orf58	4.9219	6.32754e-07	6.6377e-05	2.19637	2.22069	2.2045
C12orf35	4.80243	0.000586473	0.0175051	1.69936	1.69937	1.69054	C12orf35	5.29364	6.4899e-07	6.70261e-05	2.11179	2.14793	2.15091
MB21D1	-2.46214	0.0687366	0.219252	2.13379	2.13379	2.13379	MB21D1	-0.911631	6.73055e-07	6.76314e-05	4.31705	3.94558	4.31705
PAPPA2	-0.464543	0.00196561	0.0344695	3.65021	3.4638	2.69328	PAPPA2	1.52292	6.73105e-07	6.76314e-05	5.73971	5.56328	5.46626
GTF2I	3.00023	0.000235849	0.0105321	2.03348	1.94094	1.68418	GTF2I	3.41964	7.18067e-07	7.06096e-05	2.33864	2.28231	2.25915
PIK3CG	-1.26394	0.00679161	0.063979	2.98156	2.76639	2.21083	PIK3CG	-0.358077	7.19088e-07	7.06096e-05	3.98812	3.5562	3.9873
RGL1	3.14068	0.000657269	0.0186579	1.87419	1.92283	1.89524	RGL1	3.7388	7.69448e-07	7.34674e-05	2.40034	2.30369	2.41722
HMGCR	5.46236	0.000614268	0.0178416	1.56048	1.49295	1.47377	HMGCR	6.07791	8.05268e-07	7.52251e-05	2.1326	2.07276	2.03992
FYB	1.92729	0.000336819	0.0125991	2.02122	1.97299	2.0982	FYB	2.29851	9.07246e-07	8.18975e-05	2.28729	2.4551	2.60541
TFRC	5.08376	7.94878e-05	0.00524316	2.03839	1.99311	1.90152	TFRC	5.8761	9.09867e-07	8.18975e-05	2.75065	2.65049	2.66324
NOMO2	0.272411	3.14023e-05	0.00313464	3.77185	3.62624	3.21546	NOMO2	0.554597	9.65631e-07	8.60208e-05	3.89138	3.98602	3.89138
ENPP2	2.61857	0.000115981	0.00664313	2.37825	2.2602	2.27244	ENPP2	3.02838	1.17001e-06	0.000103164	2.65353	2.60213	2.76672
CD36	4.23087	0.00478491	0.0544537	1.76825	1.82861	1.80541	CD36	4.99619	1.24532e-06	0.000107464	2.48856	2.59837	2.54279
RANBP3L	1.62918	1.43479e-05	0.00199968	3.13555	3.0619	2.90281	RANBP3L	2.06106	1.31289e-06	0.000111014	3.39623	3.6114	3.50805
TFEC	0.568909	0.00818784	0.0701955	1.91466	1.84468	1.80832	TFEC	1.54981	1.36788e-06	0.000114756	2.91931	2.87583	3.19127
CD93	3.50843	6.75004e-06	0.00138874	2.66696	2.71509	2.79193	CD93	3.54932	1.39458e-06	0.000116431	2.50386	2.43184	2.49377
IQGAP1	4.74919	8.46875e-06	0.0015969	2.1371	2.06438	2.0644	IQGAP1	4.79898	1.44116e-06	0.000119671	1.99964	2.05099	2.07192
HCAR2	-2.34295	0.0218215	0.116368	3.19278	3.19278	3.19278	HCAR2	-1.29165	1.59403e-06	0.000130559	4.58846	4.58846	5.31524
LOC100288974	-2.37159	0.00869709	0.0721037	3.14792	3.14792	3.14792	LOC100288974	-1.31036	1.61775e-06	0.000131877	4.55453	3.9144	2.74607
IFI16	3.09114	0.000182245	0.00892159	1.9939	1.95919	1.96795	IFI16	3.3457	1.67413e-06	0.000134569	2.11214	2.1624	2.1375
ST8SIA4	0.913122	0.00783404	0.0686551	1.59856	1.53484	1.65969	ST8SIA4	1.63226	1.68387e-06	0.000134725	2.33866	2.37957	2.45807
LCP2	1.9488	0.000675038	0.019	1.97145	1.9524	2.06309	LCP2	2.39801	1.70419e-06	0.000135115	2.32977	2.41625	2.47786
CLIC2	1.88691	0.00551092	0.0581795	1.55615	1.6299	1.64776	CLIC2	2.54955	1.77457e-06	0.000140037	2.21543	2.16947	2.25999
STARD4	3.52446	0.000183278	0.00892227	2.21606	2.18396	2.08316	STARD4	3.93217	1.92661e-06	0.00014998	2.48926	2.36819	2.41479
ENC1	3.27315	6.78852e-05	0.00487137	2.45672	2.4664	2.5588	ENC1	3.7198	1.93777e-06	0.000150077	2.75776	2.73054	2.91079
GAS2L3	-0.885572	0.0109843	0.0812283	2.47085	2.7759	2.08396	GAS2L3	0.408506	2.00301e-06	0.000152493	3.87691	3.87691	3.334
ENPP4	3.23275	3.89065e-05	0.00360778	2.1826	2.11919	2.11198	ENPP4	3.48953	2.02905e-06	0.000153127	2.29169	2.3131	2.26995
PRKAR2A	2.93284	3.04956e-05	0.00311849	3.03685	2.9159	2.6545	PRKAR2A	3.15681	2.04969e-06	0.000154012	3.06536	2.94531	2.85936
CD4	4.64045	0.00246748	0.0388724	1.43687	1.45108	1.56678	CD4	5.36015	2.19534e-06	0.000162136	2.14874	2.17553	2.25048
EXOC6B	0.49897	0.000327686	0.0124463	3.51899	3.519	3.23187	EXOC6B	0.953656	2.24132e-06	0.000164129	3.7983	3.65202	3.86617
CLEC4M	3.80975	0.0188658	0.10771	1.31603	1.35647	1.46084	CLEC4M	4.70897	2.38419e-06	0.0001724	2.26166	2.31249	2.47951
TIMD4	2.25016	0.043354	0.168559	1.38159	1.38158	1.23873	TIMD4	3.36679	2.48759e-06	0.000178093	2.58455	2.60769	2.67492
LMBRD2	2.62034	0.000244383	0.0107741	2.55809	2.53348	2.42159	LMBRD2	3.08203	2.48992e-06	0.000178093	2.87588	2.74496	2.61771
ZNF597	-0.052332	0.000114901	0.00664121	3.24953	3.15792	2.842	ZNF597	-0.00921359	2.56244e-06	0.000182239	3.08822	2.32638	2.75705
HRH1	-1.95984	0.0430113	0.167885	2.09519	2.09519	2.09519	HRH1	-0.570393	2.6157e-06	0.000185265	3.84704	3.91546	3.84704
RC3H2	2.73049	0.000171505	0.00856634	2.1895	2.1282	1.96745	RC3H2	3.04179	2.68521e-06	0.000189412	2.36151	2.33163	2.23828
SLCO4C1	3.45669	0.00291602	0.0423429	1.55978	1.55978	1.47636	SLCO4C1	4.22875	2.80466e-06	0.000197033	2.32125	2.25084	2.20408
C10orf128	-2.26024	0.055527	0.192478	2.00983	2.00983	1.60525	C10orf128	-1.01788	2.82177e-06	0.000197433	3.68248	4.74319	4.35542
PPP1R3C	4.88842	0.0481423	0.177663	1.29585	1.34283	1.38505	PPP1R3C	6.54604	2.88162e-06	0.000200001	3.08115	3.1492	3.08261
NCEH1	1.53207	0.00134727	0.0283946	2.5657	2.50269	2.48111	NCEH1	2.20516	3.06728e-06	0.000210352	3.13523	3.18606	3.16089
CD83	0.676939	6.13983e-05	0.00457364	3.63745	3.81523	3.89654	CD83	1.04192	3.19111e-06	0.00021798	3.85652	3.85652	4.04294
C9orf102	0.966489	0.000132449	0.00717549	3.13494	2.99828	2.99827	C9orf102	1.27896	3.20534e-06	0.000218089	3.27252	3.11349	3.22148
ADAM9	3.95581	5.87388e-05	0.00446677	2.09448	2.06789	1.96458	ADAM9	4.21007	3.37779e-06	0.000225482	2.20199	2.16684	2.181
RAB27B	-1.43319	0.0295162	0.136354	2.27911	2.27978	2.74544	RAB27B	0.174641	3.40898e-06	0.000225482	4.10783	4.10718	3.30737
2014-03-01	1.9336	0.00221644	0.037136	1.89712	1.96325	1.96328	2014-03-01	2.48218	3.48669e-06	0.000229114	2.37719	2.35364	2.48952
LOC201617	-0.903744	0.182189	0.388379	1.13446	1.13453	1.321	LOC201617	0.672577	3.78239e-06	0.000246669	3.0459	3.04582	3.27118
SERINC5	5.6229	0.000154479	0.00800081	2.01937	2.04619	2.00425	SERINC5	5.85308	3.81718e-06	0.000247073	2.09671	2.07609	2.08849
IL10RA	2.60998	0.00068038	0.0190882	1.67123	1.72242	1.72249	IL10RA	2.99459	3.84006e-06	0.000247626	1.97356	2.03197	2.06035
CCR2	-0.0777476	0.0108946	0.0808417	2.24023	2.05067	1.94578	CCR2	1.46174	4.15955e-06	0.000264583	3.87836	3.64702	4.00116
LRBA	4.22361	0.000175814	0.00875415	2.08405	1.9914	1.84937	LRBA	4.55172	4.16424e-06	0.000264583	2.27336	2.22631	2.11031
RAB8B	3.13145	0.00848137	0.0714009	1.51582	1.43227	1.46065	RAB8B	3.8704	4.2242e-06	0.000265464	2.25267	2.14817	2.23577
CD180	0.0323993	0.247713	0.463609	0.854458	0.940645	0.762854	CD180	1.6199	4.37448e-06	0.000272946	2.76685	2.76685	2.92396
DBNDD1	-0.23609	0.0920798	0.25892	1.31532	1.63142	1.63142	DBNDD1	1.58591	4.37485e-06	0.000272946	3.42936	3.35492	3.3925
PTPRE	1.53478	1.86859e-05	0.00225825	3.05792	3.02998	3.33355	PTPRE	1.55505	4.41825e-06	0.000274663	2.87078	2.87065	2.91165
ERAP1	4.66431	4.7734e-05	0.00398588	2.05094	2.03792	1.94076	ERAP1	4.76659	4.58759e-06	0.000283153	1.97861	2.03591	1.97864
PTPN22	-0.526742	0.00100303	0.0240127	3.19204	3.56184	3.6672	PTPN22	-0.291937	4.60583e-06	0.000283267	3.3084	3.50797	3.50787
ITGA4	0.347674	0.0252513	0.124668	2.24415	2.24398	2.16863	ITGA4	1.92252	4.63349e-06	0.000283958	3.89145	3.62693	3.8609
CFH	10.1476	8.7345e-06	0.0015969	1.79229	1.70867	1.55565	CFH	10.2986	4.71701e-06	0.000288054	1.79221	1.71849	1.68337
TTPA	6.12606	0.000162888	0.00832848	2.47104	2.47937	2.35777	TTPA	6.56992	4.98758e-06	0.000303505	2.75736	2.69197	2.63722
TMEM154	-0.633457	0.039113	0.159563	2.34723	2.48969	2.42034	TMEM154	1.47085	5.13e-06	0.000309988	4.66486	4.80333	4.83557
PCP4L1	-0.171134	0.0104057	0.0792737	2.41052	2.62871	2.41052	PCP4L1	0.968377	5.198e-06	0.000313003	3.56246	3.50039	3.36765
KCNJ10	-0.747078	0.0865145	0.250383	1.30484	1.49126	1.30485	KCNJ10	1.00431	5.25558e-06	0.000315371	3.35843	3.5235	3.5235
PTPRZ1	-2.68843	0.00604318	0.0609162	4.36431	4.36431	4.36431	PTPRZ1	-1.35611	5.28795e-06	0.000316216	6.3272	6.3272	6.3272
POSTN	0.340268	0.00383649	0.0484777	2.27891	2.42152	2.27892	POSTN	1.13108	5.31466e-06	0.000316717	3.02382	3.08587	2.95895
GREM2	3.00972	0.00226485	0.0374198	1.75652	1.7483	1.94067	GREM2	3.93711	5.38359e-06	0.000319723	2.679	2.6426	2.6967
KIAA0226L	-1.21697	0.0940435	0.261759	1.47546	1.4753	1.87579	KIAA0226L	-0.0251444	5.47672e-06	0.000324139	2.92384	3.25511	3.64218
PDZD8	3.80099	1.21044e-05	0.00178014	2.47545	2.39553	2.28293	PDZD8	3.9336	5.50091e-06	0.00032446	2.42418	2.34522	2.38524
TRIM44	4.51408	0.000103267	0.00630624	1.90762	1.83908	1.8065	TRIM44	4.71584	5.6235e-06	0.000329084	1.96241	1.92593	1.86947
NRP2	2.89117	0.000570923	0.0171595	1.63898	1.63897	1.70069	NRP2	3.15297	5.63468e-06	0.000329084	1.79481	1.58349	1.76643
ADAMTSL3	3.14287	0.00150551	0.0300443	2.28019	2.29328	2.32553	ADAMTSL3	3.88606	5.63643e-06	0.000329084	2.92822	2.87185	2.86361
DOCK10	1.73715	0.00131739	0.0280728	2.94325	2.92642	2.78427	DOCK10	2.49474	5.6736e-06	0.000330139	3.57398	3.55314	3.65443
AKIRIN2-AS1	-1.85003	0.000939188	0.0228929	4.01816	4.25048	4.25048	AKIRIN2-AS1	-1.35908	5.84742e-06	0.000339111	4.49009	4.78236	4.49009
ALDH6A1	5.8771	0.00100807	0.0240127	1.83971	1.78801	1.63237	ALDH6A1	6.52453	5.92311e-06	0.000341211	2.41185	2.34379	2.26289
HSPA4L	1.91238	0.00015509	0.00800081	2.71979	2.60454	2.39855	HSPA4L	2.73678	6.13297e-06	0.000350576	3.473	3.10879	3.04835
HCAR3	-2.97244	0.0450024	0.172141	3.56118	3.56118	3.56118	HCAR3	-1.4362	6.14654e-06	0.000350576	6.26714	6.85485	6.26711
VNN3	2.36955	0.032593	0.144392	1.25382	1.30905	1.36224	VNN3	3.42806	6.20827e-06	0.000352932	2.41428	2.61789	2.6284
HAVCR2	1.72188	0.00492718	0.0552215	1.55251	1.72955	1.6873	HAVCR2	2.32704	6.29486e-06	0.000356681	2.14721	2.14721	2.22028
RELN	5.35167	0.000376718	0.0133138	1.81948	1.81753	1.69473	RELN	5.72001	6.31634e-06	0.000356729	2.07525	1.97535	2.01706
SEC24D	5.31664	0.000150785	0.00788239	2.48333	2.48491	2.52742	SEC24D	5.50393	6.4874e-06	0.000362832	2.48495	2.45244	2.51413
CAMK1D	1.13866	0.000631918	0.0182013	2.30849	2.30846	2.0993	CAMK1D	1.80708	6.66533e-06	0.000370387	2.92932	2.92929	3.03663
ANGPTL3	8.02258	0.000213996	0.00988469	1.64781	1.63677	1.54565	ANGPTL3	8.40766	6.7801e-06	0.000375557	1.93849	1.9319	1.8957
TIAM1	1.55222	0.025269	0.1247	1.29754	1.41835	1.41834	TIAM1	2.35594	6.85444e-06	0.000377256	2.1622	2.27631	2.27627
MCTP1	-0.0367395	0.00243091	0.0387555	2.36168	2.45328	2.62076	MCTP1	0.493456	6.88688e-06	0.000377839	2.82179	2.61155	2.82177
SERPINA5	6.47123	0.216332	0.427959	0.520121	0.542445	0.51536	SERPINA5	7.70069	6.93212e-06	0.000377921	2.03292	2.01954	2.01488
FNDC3B	5.11518	0.00088221	0.02229	1.61105	1.63087	1.68866	FNDC3B	5.52648	7.19313e-06	0.000390917	1.94026	1.932	2.04878
PALM2-AKAP2	-2.05555	0.000139884	0.00748447	5.52447	5.52447	5.52447	PALM2-AKAP2	-1.71169	7.40714e-06	0.000399241	5.84517	5.84517	5.84517
CD82	3.40165	0.0120725	0.0852591	1.25548	1.23165	1.19517	CD82	4.0142	7.5379e-06	0.000403313	1.87744	1.87009	1.75507
NYNRIN	1.14991	0.0877919	0.252449	1.03539	1.14116	1.19126	NYNRIN	2.61762	7.66293e-06	0.000407499	2.71057	2.58462	2.54026
RAB39A	-2.59364	0.0315052	0.141827	2.66996	2.66996	2.66996	RAB39A	-1.22898	7.67598e-06	0.000407499	4.66639	2.92184	4.00502
MAN1A2	4.59426	4.65167e-05	0.0039407	2.60351	2.52971	2.41792	MAN1A2	4.70734	7.68687e-06	0.000407499	2.51794	2.44139	2.38635
SLFN11	1.427	0.00392578	0.0488748	1.92579	1.92579	1.8683	SLFN11	2.00601	7.89846e-06	0.000413755	2.45228	2.2336	2.42305
LYZ	3.61806	0.00661932	0.0632036	1.35534	1.42821	1.62703	LYZ	4.24188	7.92346e-06	0.000413755	1.97371	1.88874	1.92577
IL2RB	-1.21606	0.0901903	0.256782	1.48343	1.94908	1.4841	IL2RB	0.437069	7.92693e-06	0.000413755	3.45177	3.35079	3.24133
ENTPD7	3.11843	0.000357538	0.0130634	2.36293	2.23876	2.11071	ENTPD7	3.36413	7.93046e-06	0.000413755	2.44653	2.23881	2.30303
KCNA3	-1.6189	0.00137931	0.0287176	4.3376	4.3376	4.3376	KCNA3	-0.921321	7.94854e-06	0.000413755	5.07575	4.61222	5.47686
YPEL2	3.80617	0.00072932	0.0198788	2.03513	1.96929	1.96929	YPEL2	4.23002	8.26178e-06	0.000428769	2.34008	2.36466	2.28319
C1QC	5.52702	0.00920909	0.0741821	1.15077	1.24949	1.22981	C1QC	6.07302	8.47236e-06	0.000438381	1.70328	1.76113	1.79566
STT3B	5.18074	9.49008e-05	0.00598518	2.49024	2.45229	2.35056	STT3B	5.41351	8.59229e-06	0.00044326	2.54377	2.45874	2.47375
APLNR	0.774134	0.981823	0.991055	0.0146058	0.213669	0.214005	APLNR	2.502	8.68055e-06	0.000445155	2.32045	2.36447	2.36425
PLG	9.852	0.000232369	0.0104578	1.88581	1.79594	1.71309	PLG	10.2792	8.86176e-06	0.000451767	2.20012	2.14848	2.11062
PJA2	5.69842	0.000325009	0.0123718	2.10375	2.07436	1.99536	PJA2	6.04035	9.16071e-06	0.000464081	2.30437	2.31808	2.26848
SCN9A	1.73495	0.0673266	0.216837	1.43631	1.4982	1.45203	SCN9A	3.09352	9.18387e-06	0.000464081	2.90425	2.98246	2.8552
TBC1D8B	3.09915	0.000286527	0.0115716	2.16897	2.19052	2.16896	TBC1D8B	3.3338	9.31674e-06	0.000465961	2.25044	2.27494	2.20014
EPB41L3	1.95032	0.00185455	0.0336662	2.28824	2.32093	2.30467	EPB41L3	2.53094	9.35847e-06	0.000465961	2.77621	2.73543	2.85447
VSIG4	4.65253	0.000350152	0.0129026	1.62592	1.64807	1.54002	VSIG4	4.90926	9.35912e-06	0.000465961	1.77174	1.75081	1.81688
WDFY4	-0.13383	0.00397873	0.0491146	2.63457	2.55327	2.63457	WDFY4	0.536446	9.36699e-06	0.000465961	3.22034	3.13152	3.03688
SAMD9L	1.55114	0.026398	0.127572	1.76381	1.78644	1.78644	SAMD9L	2.84664	9.38133e-06	0.000465961	3.12303	3.09352	3.16621
LILRB1	1.06313	0.0984012	0.268339	0.951491	0.951363	0.891794	LILRB1	2.08562	9.43143e-06	0.000465961	2.14383	2.02543	2.17197
ATP2B4	4.45343	0.000375479	0.0132972	1.79329	1.73721	1.79891	ATP2B4	4.97953	9.44537e-06	0.000465961	2.24084	2.19553	2.22041
KCTD12	2.74943	0.0262641	0.127135	1.13428	1.12597	1.22259	KCTD12	3.45959	9.48583e-06	0.000465961	1.8995	1.81049	1.89944
GPR37	3.32295	5.31467e-05	0.00425223	2.73898	2.69873	2.66923	GPR37	3.49058	9.50406e-06	0.000465961	2.71829	2.81433	2.80396
HK2	0.137966	0.00264501	0.040274	2.10635	1.98215	2.16462	HK2	0.82905	9.52976e-06	0.000465961	2.79274	3.04707	2.92546
DPYD	5.24803	3.49052e-05	0.00338445	2.19644	2.14523	2.0048	DPYD	5.39883	9.54488e-06	0.000465961	2.17168	2.125	2.10412
PCDHAC2	-1.80279	0.00106451	0.0245358	4.07908	4.3697	4.34181	PCDHAC2	-1.39009	9.59854e-06	0.000465961	4.45359	4.45359	4.45359
ITIH2	9.64248	2.67634e-05	0.00285462	1.77104	1.64839	1.52734	ITIH2	9.92068	9.62712e-06	0.000466039	1.92346	1.82363	1.83261
SEPP1	8.77186	8.32836e-05	0.00545192	2.16624	2.16201	2.03542	SEPP1	9.24868	9.67467e-06	0.000467032	2.51098	2.4418	2.46888
PLSCR4	4.46148	0.00113145	0.0253945	2.26672	2.26671	2.26674	PLSCR4	5.10768	9.80831e-06	0.000472165	2.7982	2.84399	2.86952
SRGAP2P2	-0.349414	0.00649462	0.0627135	2.81661	2.90275	2.62714	SRGAP2P2	0.494607	9.99086e-06	0.000474346	3.60926	3.50791	3.28113
ASXL2	2.54331	0.00158712	0.0310982	2.63217	2.50026	2.51984	ASXL2	3.26261	1.00317e-05	0.00047498	3.23249	3.12348	3.07231
ZDHHC20	4.30036	0.000238508	0.010605	1.87812	1.88192	1.86666	ZDHHC20	4.58902	1.01143e-05	0.000475517	2.03959	2.10269	2.03461
HLA-DQA1	0.569652	0.0414224	0.164038	1.46065	1.53291	1.48596	HLA-DQA1	1.52088	1.01256e-05	0.000475517	2.50662	2.34149	2.39867
MYO9A	1.53996	0.00192231	0.0340035	2.61988	2.66155	2.53276	MYO9A	2.12508	1.03249e-05	0.00048135	3.08875	3.11684	2.97028
MIA2	3.11352	5.43653e-05	0.00427064	3.49266	3.26818	2.94045	MIA2	3.24507	1.03333e-05	0.00048135	3.40263	3.37746	3.20239
ELK3	0.753333	0.000391432	0.0135955	2.65125	2.68846	2.68848	ELK3	1.09449	1.03903e-05	0.00048141	2.8577	2.85767	2.9171
CCL19	-2.57766	0.960008	0.982289	-0.065466	0.715131	-0.065466	CCL19	0.0750246	1.05063e-05	0.000485479	4.11311	3.62231	3.70895
LRRC33	-0.514317	0.0799255	0.238974	1.30881	1.41377	1.77071	LRRC33	0.645247	1.06997e-05	0.000490482	2.65925	2.65925	2.74289
PROX1	3.96763	0.000185069	0.00898417	2.94762	2.87754	2.68417	PROX1	4.34394	1.08959e-05	0.000496537	3.14078	3.03375	2.99624
CPQ	3.92012	0.022626	0.118134	1.0928	1.07249	1.00447	CPQ	4.58196	1.09179e-05	0.000496537	1.79986	1.79986	1.7258
ARID4A	3.57312	0.000507104	0.0161099	2.04326	2.07541	2.07541	ARID4A	3.91592	1.11213e-05	0.000501821	2.25488	2.22185	2.28717
CD200R1	-0.473226	0.0115547	0.0833079	2.66813	2.66808	2.81642	CD200R1	0.556952	1.12226e-05	0.000505075	3.68924	3.68924	3.68917
MOGAT2	3.15821	0.000612675	0.0178416	2.20228	2.17115	2.01161	MOGAT2	3.77414	1.12972e-05	0.000506804	2.71433	2.66535	2.62324
FPR2	0.513328	5.72427e-06	0.00123659	3.76542	3.81743	3.86762	FPR2	0.374905	1.13481e-05	0.000506804	3.42874	3.32746	3.42874
CYP39A1	4.66761	0.00879916	0.0724819	1.45732	1.4462	1.38888	CYP39A1	5.47018	1.1349e-05	0.000506804	2.26282	2.1879	2.17972
KBTBD7	1.35	0.00186323	0.0336824	2.17872	1.93301	1.90846	KBTBD7	1.85512	1.14536e-05	0.000507542	2.59402	2.48076	2.62991
UGCG	2.15908	9.82016e-05	0.00612679	3.82899	3.82899	3.66898	UGCG	2.25443	1.16431e-05	0.000512697	3.69702	3.69701	3.67183
CCDC75	0.751275	0.000332622	0.012551	2.42283	2.46111	2.30167	CCDC75	0.900209	1.19542e-05	0.00052356	2.41609	2.16447	2.25338
OLR1	-1.83416	0.000641138	0.0183185	5.82306	5.82306	5.82306	OLR1	-1.67146	1.22668e-05	0.000535339	5.89575	4.81961	4.81961
FAM46C	2.36362	0.0169997	0.101587	1.46338	1.48144	1.46334	FAM46C	3.51126	1.22996e-05	0.000535421	2.68544	2.71164	2.70306
RASGRP3	1.90849	0.000548654	0.0168118	1.90886	1.90892	1.99876	RASGRP3	2.1293	1.24785e-05	0.000540594	2.00337	2.03153	1.85372
STAB2	4.14788	0.00755359	0.0674631	1.33232	1.37155	1.40502	STAB2	4.61443	1.26553e-05	0.000545408	1.76445	1.84007	1.88361
CALU	5.63948	5.02096e-05	0.00413201	1.91319	1.88558	1.92186	CALU	5.6691	1.28541e-05	0.000549863	1.76213	1.66966	1.77234
FRMD6	1.9408	0.0267772	0.128567	1.52745	1.4346	1.4346	FRMD6	3.01142	1.32139e-05	0.000562468	2.66095	2.52595	2.61733
MACROD2	-1.27809	0.0909169	0.257536	1.48442	1.23349	1.2337	MACROD2	0.0652349	1.358e-05	0.000576631	3.08876	2.96031	3.08826
ATP2B2	4.46023	0.00675545	0.0638663	1.50973	1.55829	1.57506	ATP2B2	5.14228	1.3621e-05	0.000576954	2.16998	2.09903	2.09571
B4GALT5	4.02323	0.000390286	0.0135955	2.19787	2.08822	2.22202	B4GALT5	4.53928	1.37486e-05	0.000580936	2.59678	2.55012	2.53952
ZNF808	-0.332053	0.00223085	0.0372858	2.60782	2.31348	1.94299	ZNF808	0.180787	1.41293e-05	0.000594118	3.0342	2.60893	2.76505
IKZF1	0.48968	0.0427596	0.16734	1.29372	1.38337	1.38337	IKZF1	1.53862	1.4166e-05	0.000594216	2.46982	2.46981	2.46969
EIF2AK3	3.4663	6.5643e-05	0.00474662	2.84785	2.89074	2.88543	EIF2AK3	3.60791	1.42413e-05	0.000595752	2.79372	2.79375	2.87631
BACH2	0.626543	0.00270067	0.0405396	2.30983	2.44202	2.30988	BACH2	1.45304	1.43476e-05	0.000595752	3.11787	3.31217	3.26563
GPR65	0.648528	0.120023	0.302224	1.12688	1.1268	0.924731	GPR65	1.84068	1.43906e-05	0.000595752	2.51122	2.54616	2.58041
PLEKHG1	2.19336	0.000443465	0.0148416	2.23942	2.16921	2.22565	PLEKHG1	2.42482	1.47661e-05	0.000605352	2.31702	2.42935	2.36301
PYHIN1	-2.37328	0.0240002	0.121705	3.18698	3.18698	3.18698	PYHIN1	-1.60085	1.47755e-05	0.000605352	4.18542	4.18542	5.91862
NFATC2	-0.191131	0.000468033	0.0153775	3.48728	3.26924	3.14644	NFATC2	0.143606	1.48091e-05	0.000605352	3.61512	3.48691	3.34607
CXCL12	4.73227	0.335588	0.556743	0.517494	0.598912	0.698885	CXCL12	6.12498	1.48444e-05	0.000605352	2.22543	2.07152	2.18455
SORCS1	-2.90513	0.0432148	0.168169	3.84259	3.84259	3.84259	SORCS1	-1.92359	1.48518e-05	0.000605352	5.54958	5.54958	5.54958
CX3CR1	-1.55217	0.320567	0.542238	1.05384	0.667226	0.667226	CX3CR1	0.224729	1.49731e-05	0.000608858	3.30706	2.83506	3.0094
ALG11	1.16956	0.00191854	0.0339856	2.29695	2.1105	1.76208	ALG11	1.69279	1.53044e-05	0.000620871	2.7357	2.6527	2.42132
ICAM1	4.33942	5.91882e-05	0.00446677	2.03138	1.93192	2.02301	ICAM1	4.62097	1.54347e-05	0.00062469	2.17341	2.12362	2.22625
USO1	5.81203	0.000192631	0.00924566	2.07675	2.06183	1.98894	USO1	5.97401	1.57812e-05	0.000632786	2.07209	2.06164	2.05518
SMAD5	4.61777	0.000168531	0.00850053	2.14001	2.16012	2.09601	SMAD5	4.73639	1.59509e-05	0.000636937	2.08204	2.11801	2.12683
MYO5A	1.95576	0.00249485	0.0390544	1.8099	1.88296	1.79483	MYO5A	2.42667	1.59584e-05	0.000636937	2.20977	2.20977	2.27511
CFHR5	6.5422	0.00349981	0.0463122	1.64574	1.62604	1.58403	CFHR5	7.15645	1.62171e-05	0.000644285	2.20375	2.21393	2.103
HPGDS	-1.80816	0.0086464	0.0719722	2.58902	2.58902	2.58902	HPGDS	-0.630264	1.66172e-05	0.000654546	3.98945	3.28678	3.6875
UGT3A1	4.37343	0.00181672	0.033259	2.05544	2.07559	2.09547	UGT3A1	4.95909	1.66647e-05	0.000654546	2.54099	2.51442	2.42213
SMARCA1	4.87186	0.00110432	0.025043	1.50936	1.4441	1.39797	SMARCA1	5.24705	1.68068e-05	0.000658628	1.80712	1.84108	1.76882
SLC1A3	1.46198	0.000430335	0.0146398	2.45716	2.49822	2.59606	SLC1A3	1.88467	1.70401e-05	0.000666261	2.77127	2.55318	2.83728
SPTLC2	3.39987	0.00769952	0.0680445	1.30693	1.29379	1.31347	SPTLC2	3.87367	1.70992e-05	0.000667061	1.75606	1.64455	1.67104
INSIG2	4.2718	0.0127021	0.0876319	1.17909	1.24223	1.24635	INSIG2	4.8568	1.76843e-05	0.000683713	1.77743	1.7639	1.81286
G3BP2	5.56415	0.000356523	0.0130634	1.79825	1.78207	1.69361	G3BP2	5.81775	1.78462e-05	0.000688435	1.92138	1.88948	1.85465
FMNL2	2.46743	0.00245269	0.0388074	1.8528	1.81148	1.98257	FMNL2	2.94028	1.79004e-05	0.000688988	2.24457	2.22875	2.33595
F5	8.28333	3.8234e-05	0.00357168	1.92026	1.7994	1.6967	F5	8.45153	1.79812e-05	0.000689728	1.93157	1.85004	1.8312
SNORA81	-1.64347	0.000736692	0.0199867	3.55465	3.55465	3.55465	SNORA81	-1.39341	1.81274e-05	0.000691438	3.69428	4.8357	4.8357
MYO1E	3.71873	0.00104916	0.0244661	1.74132	1.70923	1.66212	MYO1E	4.12302	1.81401e-05	0.000691438	2.05527	1.98554	2.00133
SLC2A2	7.90314	0.000323735	0.0123718	1.69712	1.67149	1.57037	SLC2A2	8.45011	1.81978e-05	0.000691438	2.17013	2.11381	2.15234
LRRC8C	1.5597	0.000293582	0.0117446	2.48575	2.38129	2.48576	LRRC8C	1.72549	1.82041e-05	0.000691438	2.4851	2.48514	2.33606
CECR1	2.21535	0.0304743	0.13874	1.21597	1.39354	1.30064	CECR1	2.982	1.83548e-05	0.00069563	2.03886	1.97921	2.06779
CMTM1	-2.97328	0.0369525	0.154503	3.55702	3.55702	3.55702	CMTM1	-1.94256	1.85971e-05	0.000703272	5.53459	5.53459	5.53459
IRF8	2.78012	0.00555008	0.0583788	1.3008	1.3787	1.34029	IRF8	3.17188	1.92288e-05	0.000725574	1.65318	1.59699	1.66689
LYSMD3	4.26494	0.000279135	0.0115051	2.00855	1.99269	1.98631	LYSMD3	4.52461	1.96062e-05	0.000738203	2.12724	2.06995	2.18777
EPB41L2	3.54903	0.00348909	0.0462412	1.8384	1.8087	1.86175	EPB41L2	4.14379	1.9878e-05	0.000745187	2.36125	2.31389	2.36126
ABHD2	7.33227	5.41189e-05	0.00427064	1.96264	1.91127	1.82466	ABHD2	7.41934	2.00917e-05	0.000748146	1.8757	1.75124	1.66808
ITM2A	0.107286	0.00455254	0.0526973	2.07644	2.13474	2.24471	ITM2A	0.731948	2.01121e-05	0.000748146	2.68431	2.77895	2.86776
HLA-DMB	1.2878	0.133047	0.320775	0.837699	0.900051	0.837768	HLA-DMB	2.33171	2.01163e-05	0.000748146	2.06986	2.02079	2.0208
GNAQ	2.59204	0.000319844	0.0123363	3.22123	3.16651	3.00959	GNAQ	2.93325	2.01652e-05	0.000748146	3.37424	3.21331	3.17886
POLR2J2	-2.68774	0.00390728	0.0487626	4.3685	4.3685	4.3685	POLR2J2	-1.74026	2.01758e-05	0.000748146	5.77683	6.85297	5.77683
HRG	8.73167	0.202922	0.412948	0.622631	0.621049	0.722717	HRG	9.8375	2.04409e-05	0.000753219	1.95944	1.87519	1.994
CYP1B1	3.72338	1.60332e-05	0.00208386	3.57567	3.67343	3.76508	CYP1B1	3.10187	2.05581e-05	0.000755926	2.65242	2.67821	2.80077
SORCS2	-0.561194	0.208698	0.41903	1.02195	1.02186	0.899048	SORCS2	0.817151	2.08903e-05	0.000766509	2.69568	2.77065	2.69572
TNFAIP8	0.847555	0.0504032	0.181989	1.27278	1.17758	1.12723	TNFAIP8	1.79006	2.0942e-05	0.000766779	2.3296	2.50904	2.54247
ST6GAL1	9.15455	0.000266018	0.0113507	1.51544	1.50331	1.4869	ST6GAL1	9.45583	2.11299e-05	0.000772023	1.72089	1.72271	1.71773
ZNF644	3.86082	0.000294436	0.0117516	1.93537	1.95944	1.93051	ZNF644	4.03321	2.12372e-05	0.000773269	1.95482	1.98461	2.04946
GPR89B	-3.31864	0.209399	0.419527	2.02323	2.02323	2.02323	GPR89B	-1.664	2.12535e-05	0.000773269	5.92468	4.84854	4.84854
NDST3	-0.10688	0.00146355	0.0296518	2.35473	2.35468	2.35468	NDST3	0.356855	2.14004e-05	0.00077698	2.73828	2.96502	3.06641
MAN2A1	5.17662	8.69932e-05	0.00565194	2.77852	2.75311	2.61138	MAN2A1	5.29469	2.1515e-05	0.000779501	2.69068	2.62183	2.62796
ITGA1	6.15442	2.57842e-05	0.00278501	2.00443	1.99335	1.95403	ITGA1	6.15399	2.15752e-05	0.000780048	1.8123	1.71623	1.73713
LRP6	5.16096	0.000143338	0.00758139	1.80278	1.82395	1.74328	LRP6	5.27645	2.17217e-05	0.000783703	1.76149	1.76146	1.77469
NRP1	4.94758	0.00123107	0.0268628	1.58701	1.59953	1.69168	NRP1	5.3898	2.214e-05	0.000795555	1.95671	1.86809	2.02329
PLEK2	1.60459	0.655304	0.814798	0.342977	0.156558	0.508037	PLEK2	3.5556	2.23171e-05	0.000799693	2.8084	2.78796	2.83865
BTLA	-2.97439	0.0478594	0.177171	3.53279	3.53279	3.53279	BTLA	-1.99617	2.23962e-05	0.000799693	5.43762	5.43762	5.43762
KCNQ1OT1	0.625856	0.494477	0.693914	0.459462	0.746572	0.702347	KCNQ1OT1	2.07031	2.25221e-05	0.00080253	2.30453	2.19067	2.35796
RSF1	2.90681	0.000300724	0.0119749	2.28493	2.0938	1.99305	RSF1	3.07243	2.30369e-05	0.000817503	2.28215	2.29712	2.25167
CTR9	4.77313	0.00128038	0.0275904	1.61941	1.53183	1.47282	CTR9	5.16322	2.33857e-05	0.000828179	1.92433	1.83116	1.88562
MAPK6	5.18608	5.54296e-06	0.00123659	2.04052	2.03351	2.0069	MAPK6	5.00357	2.39811e-05	0.0008458	1.62767	1.59971	1.60777
TGFBR2	5.60228	7.22875e-05	0.00502226	2.3788	2.34103	2.41379	TGFBR2	5.66979	2.45204e-05	0.000863059	2.24935	2.2679	2.23296
LOC100129046	0.0391712	0.0190459	0.108419	1.57134	1.64088	1.57134	LOC100129046	0.980751	2.47471e-05	0.000867505	2.59571	2.32964	2.4009
ETV1	1.85974	0.0916078	0.258561	1.0532	1.10252	1.06983	ETV1	2.85657	2.52531e-05	0.000883449	2.18943	2.20616	2.20616
DOCK4	3.27126	0.00290347	0.0423139	1.84494	1.84494	1.73859	DOCK4	3.79028	2.54296e-05	0.000886038	2.28406	2.25618	2.28405
ITCH	5.4797	0.000380884	0.0134335	1.73859	1.71058	1.67441	ITCH	5.71211	2.55446e-05	0.000888254	1.84168	1.83483	1.78379
LMAN1	7.43135	4.45756e-05	0.00383262	2.12718	2.11978	2.08716	LMAN1	7.42724	2.59923e-05	0.000901352	1.92433	1.88896	1.88832
PEG3	2.32013	0.0254449	0.12521	1.58095	1.63535	1.62459	PEG3	3.25465	2.60256e-05	0.000901352	2.53943	2.38705	2.50281
NT5E	4.74239	0.00100493	0.0240127	1.43685	1.43456	1.423	NT5E	5.12466	2.69672e-05	0.000927428	1.75134	1.77488	1.80136
MATN2	2.82966	0.0706563	0.222554	0.870851	0.870768	0.942709	MATN2	3.59711	2.69932e-05	0.000927428	1.7559	1.72492	1.74573
UBXN7	1.65074	0.00342149	0.045721	1.95546	1.87774	1.59154	UBXN7	2.13918	2.7524e-05	0.000941259	2.36355	2.2425	2.17802
IYD	3.43676	0.0162121	0.0989678	1.58074	1.52566	1.44878	IYD	4.56273	2.75591e-05	0.000941259	2.73897	2.6032	2.59811
KLHL14	-3.24296	0.137692	0.326446	2.474	2.474	2.474	KLHL14	-0.719865	2.77464e-05	0.000943924	7.11281	6.26372	6.26372
MASP1	6.28042	0.00646066	0.062621	1.31369	1.31417	1.31944	MASP1	6.81384	2.79855e-05	0.000949665	1.82436	1.72872	1.76762
IKZF2	-0.0497348	0.0347165	0.149283	1.69955	1.69955	1.69955	IKZF2	0.897837	2.80251e-05	0.000949665	2.71902	2.79809	2.94431
CLOCK	2.72942	0.000370092	0.0131721	2.9868	2.95627	2.78465	CLOCK	3.02084	2.82986e-05	0.000957059	3.09493	3.01909	2.97173
GHR	5.82188	0.000182644	0.00892159	1.98403	1.95024	1.90505	GHR	6.00399	2.86337e-05	0.000966498	2.00787	1.99329	1.98631
SEL1L	7.18668	0.000602818	0.0177777	1.77138	1.73865	1.67819	SEL1L	7.52114	2.91359e-05	0.000981534	1.99082	1.88398	1.94379
PLK2	3.67932	7.82714e-06	0.00153714	2.37125	2.4097	2.42227	PLK2	3.47381	2.92434e-05	0.000983237	1.9294	1.90487	2.01203
SELL	1.94876	3.04733e-05	0.00311849	2.57919	2.57896	2.61796	SELL	1.80734	2.95341e-05	0.000989549	2.22142	1.92552	2.05976
MTSS1L	5.40668	0.00374384	0.0479838	1.43176	1.4358	1.48184	MTSS1L	5.8514	2.95456e-05	0.000989549	1.82146	1.87599	1.82928

## Sheet: null&DN
Table A. Statistics of null_down DEGs in DBD investigation.							Table B. Statistics of null_down DEGs in DCD investigation.
genes	Pre-perfusion statistics			logFC			genes	Pre-perfusion statistics			logFC
	logCPM	PValue	FDR	0h-vs-prep	3h-vs-prep	6h-vs-prep		logCPM	PValue	FDR	0h-vs-prep	3h-vs-prep	6h-vs-prep
MIR122	1.36799	0.000919644	0.0227256	-2.23386	-2.08731	-1.61105	MIR122	0.764966	3.40064e-13	1.959e-09	-5.08481	-5.08481	-5.08481
RPL17	7.35078	1.7919e-05	0.00225461	-2.11663	-2.06281	-1.93641	RPL17	6.97913	2.38679e-12	5.89265e-09	-2.98236	-2.90605	-2.88497
RPL36A	5.97748	5.60322e-06	0.00123659	-2.19927	-2.14047	-2.0392	RPL36A	5.61425	4.36515e-12	8.38205e-09	-3.01525	-3.09183	-2.95682
IGFBP6	3.04488	7.62956e-05	0.00521162	-2.06795	-2.23064	-2.01743	IGFBP6	2.62042	8.25447e-12	1.29685e-08	-3.15904	-3.75959	-3.75954
RPL13	9.79956	5.27847e-06	0.00120697	-2.00294	-1.96285	-1.90279	RPL13	9.46885	4.35321e-11	5.77249e-08	-2.63168	-2.65779	-2.55263
PPAN	2.25766	3.67216e-05	0.0035062	-2.62781	-2.81732	-2.54175	PPAN	1.87286	1.49244e-10	1.42709e-07	-3.52307	-3.79903	-4.14011
PTH1R	5.6712	7.80685e-05	0.00522938	-1.90123	-1.86232	-1.77532	PTH1R	5.31602	3.28224e-10	2.83618e-07	-2.63593	-2.66087	-2.59937
SPRN	3.77308	0.85178	0.926282	-0.138469	0.141898	0.253393	SPRN	2.77324	1.0678e-09	6.83473e-07	-2.83961	-2.677	-2.53084
EDF1	7.82969	1.15676e-05	0.0017273	-2.01402	-2.00881	-1.94251	EDF1	7.56897	2.24215e-09	1.20784e-06	-2.31264	-2.28495	-2.29646
C12orf57	5.70172	1.39534e-05	0.00196051	-2.12295	-2.01812	-2.01065	C12orf57	5.44569	2.79227e-09	1.2699e-06	-2.37964	-2.43144	-2.30043
RPL37A	8.3829	1.92614e-05	0.00230496	-1.80545	-1.73453	-1.69348	RPL37A	8.10482	3.09347e-09	1.31393e-06	-2.20202	-2.21312	-2.14058
NDUFS6	5.72896	8.57101e-06	0.0015969	-2.02788	-1.92553	-1.87166	NDUFS6	5.49785	4.21603e-09	1.68608e-06	-2.19796	-2.28664	-2.14726
SCAND1	5.16071	1.05734e-05	0.00171888	-2.07391	-2.04838	-2.02333	SCAND1	4.9191	4.48789e-09	1.68608e-06	-2.27577	-2.18573	-2.16109
RPL22L1	5.30407	0.0150211	0.0951009	-1.20286	-1.15993	-1.11826	RPL22L1	4.79627	4.86014e-09	1.78708e-06	-2.49594	-2.68416	-2.49593
C8G	7.62166	0.000251819	0.0110455	-1.56349	-1.53792	-1.47672	C8G	7.33618	1.03928e-08	3.32608e-06	-2.0078	-2.00325	-1.91599
AURKAIP1	6.22237	6.15816e-06	0.00130412	-2.04939	-1.97977	-1.94497	AURKAIP1	6.02225	1.44667e-08	4.32895e-06	-2.09417	-2.0155	-1.94088
DNLZ	2.819	0.000469798	0.0154062	-2.37304	-2.37306	-2.12686	DNLZ	2.45213	1.57758e-08	4.60323e-06	-3.13962	-3.13963	-3.13963
C19orf70	4.82192	1.77104e-05	0.00225052	-1.98428	-1.84465	-1.89547	C19orf70	4.58709	1.76001e-08	4.9863e-06	-2.17489	-2.24143	-2.03558
MRPL12	6.39937	9.26013e-05	0.00586204	-1.78505	-1.69934	-1.69018	MRPL12	6.10906	1.95374e-08	5.44588e-06	-2.23019	-2.20117	-2.06404
ANGPTL4	6.56801	0.596205	0.775291	-0.242343	-0.247177	-0.20091	ANGPTL4	5.6488	2.55415e-08	6.79091e-06	-2.7379	-2.67219	-2.69374
RPL13AP3	0.265471	0.000269268	0.0113656	-3.44354	-3.44354	-3.44354	RPL13AP3	-0.153986	3.19058e-08	7.87708e-06	-4.92609	-4.92609	-4.92609
RPL18	7.68955	7.50262e-05	0.00516575	-1.6728	-1.64057	-1.50409	RPL18	7.44978	4.17823e-08	9.75468e-06	-1.94017	-1.97887	-1.83143
NOSIP	4.55523	1.93392e-05	0.00230496	-1.98925	-1.88666	-1.79932	NOSIP	4.34365	4.23331e-08	9.75468e-06	-2.08912	-1.97915	-1.9969
RPL27	8.17177	0.000102713	0.00629465	-1.64063	-1.58468	-1.54367	RPL27	7.91569	4.92218e-08	1.11928e-05	-1.97098	-1.93637	-1.9196
MRPL27	5.26998	5.67574e-05	0.00437787	-1.87883	-1.78304	-1.74747	MRPL27	5.06278	5.7468e-08	1.24145e-05	-1.98894	-1.90514	-1.91535
MRPL54	5.57237	1.52307e-05	0.00204986	-2.06674	-2.01383	-1.99236	MRPL54	5.37346	6.6474e-08	1.41828e-05	-2.10175	-2.02617	-2.0447
RPS15	6.99641	3.26526e-05	0.00319379	-1.7923	-1.72327	-1.56511	RPS15	6.78002	7.07935e-08	1.49202e-05	-1.95536	-2.01692	-1.80486
NDUFS8	5.09659	3.14987e-05	0.00313464	-1.91032	-1.88254	-1.76126	NDUFS8	4.89464	7.23956e-08	1.5074e-05	-1.99421	-1.92369	-1.9352
MRPS17	4.17348	0.000128375	0.00697668	-1.80596	-1.7512	-1.80596	MRPS17	3.92992	7.87691e-08	1.61834e-05	-2.05714	-2.13694	-2.13694
SSR4	7.29124	0.000366479	0.0131702	-1.59831	-1.53029	-1.51744	SSR4	6.99701	8.05328e-08	1.61834e-05	-2.07242	-2.07568	-2.00523
MRPL52	4.77199	1.5301e-05	0.00204986	-2.09269	-1.97316	-1.96602	MRPL52	4.58498	9.80853e-08	1.90462e-05	-2.07509	-1.96558	-2.04297
RPL27A	8.82054	0.000226827	0.0103158	-1.57876	-1.53831	-1.45477	RPL27A	8.53766	1.0154e-07	1.93984e-05	-2.01326	-1.99679	-1.95231
TPGS1	3.378	0.000108674	0.00647621	-1.90622	-1.83048	-1.92575	TPGS1	3.10518	1.11308e-07	2.06842e-05	-2.24885	-2.11455	-2.11456
PSMB3	6.79694	0.000389543	0.0135955	-1.56184	-1.53594	-1.54331	PSMB3	6.52413	1.18243e-07	2.15103e-05	-1.95915	-1.95915	-1.98388
GADD45G	5.35858	6.91912e-05	0.00488066	-1.99356	-1.83105	-1.8832	GADD45G	5.04794	1.25253e-07	2.23157e-05	-2.51012	-2.53616	-2.44697
FKBP2	6.38484	1.80623e-05	0.00225461	-2.14126	-2.08352	-1.97732	FKBP2	6.1865	1.26763e-07	2.23542e-05	-2.15543	-2.16098	-2.21166
EIF3K	6.43161	0.000317217	0.012268	-1.60601	-1.57155	-1.46896	EIF3K	6.17458	1.29674e-07	2.26367e-05	-1.94207	-1.88251	-1.92195
NDUFA3	5.06237	1.14276e-05	0.0017273	-2.0552	-1.97479	-1.78565	NDUFA3	4.87874	1.37489e-07	2.37608e-05	-2.03588	-2.04889	-2.06196
JOSD2	3.64891	0.000169696	0.00850053	-1.90428	-1.74418	-1.78256	JOSD2	3.41846	1.38999e-07	2.37687e-05	-2.08838	-2.2016	-1.98341
RPL9	9.23928	5.51362e-05	0.00429218	-1.83349	-1.75569	-1.74839	RPL9	8.99067	1.41269e-07	2.37687e-05	-2.11007	-2.12588	-2.0874
RPL18A	8.1327	0.000361437	0.0131502	-1.46139	-1.39758	-1.34324	RPL18A	7.86216	1.43036e-07	2.37687e-05	-1.86134	-1.87718	-1.77817
FAM207A	3.61977	0.00060009	0.0177713	-1.65711	-1.67014	-1.53294	FAM207A	3.37844	1.69654e-07	2.68987e-05	-1.92103	-1.75406	-1.78595
RPLP1	8.95644	7.69165e-05	0.00522938	-1.62445	-1.5543	-1.44406	RPLP1	8.71465	1.94553e-07	3.00203e-05	-1.90659	-1.9352	-1.81767
RPS12	8.73457	8.75715e-05	0.00565425	-1.70834	-1.60883	-1.62345	RPS12	8.52672	2.20328e-07	3.31106e-05	-1.85881	-1.91333	-1.81429
FAM195A	5.40173	1.54805e-05	0.00205065	-1.99511	-1.8886	-1.89289	FAM195A	5.24103	2.39489e-07	3.48667e-05	-1.91159	-1.89353	-1.80646
RPS24	8.89968	0.000710665	0.0196194	-1.41983	-1.37444	-1.28293	RPS24	8.60577	2.40085e-07	3.48667e-05	-1.90369	-1.88882	-1.84349
NDUFA11	6.23542	2.5222e-05	0.00277396	-1.90644	-1.90405	-1.82029	NDUFA11	6.04295	2.60958e-07	3.72717e-05	-1.95853	-1.92087	-1.82337
C19orf24	4.73689	1.00079e-05	0.00171779	-2.01432	-1.90484	-1.79657	C19orf24	4.56866	2.67039e-07	3.78276e-05	-1.95154	-1.84133	-1.81504
RPS9	8.20894	6.37731e-05	0.00467003	-1.69149	-1.67399	-1.66134	RPS9	7.98013	2.73308e-07	3.84009e-05	-1.9175	-1.92986	-1.88598
COMTD1	3.78754	6.11129e-05	0.00457209	-1.93572	-1.92547	-1.83636	COMTD1	3.5778	2.88219e-07	3.92205e-05	-2.03933	-2.03933	-2.00943
COX6B1	6.76984	0.000159582	0.00818367	-1.61552	-1.54621	-1.4729	COX6B1	6.54777	3.26362e-07	4.4064e-05	-1.83042	-1.74979	-1.72506
SDSL	4.91589	0.000823347	0.021301	-1.50256	-1.48156	-1.41039	SDSL	4.66532	3.34271e-07	4.47819e-05	-1.8254	-1.61939	-1.74929
LINC00116	3.75443	0.000317313	0.012268	-1.68511	-1.66188	-1.68511	LINC00116	3.5558	3.45833e-07	4.59745e-05	-1.80481	-1.66665	-1.69324
TSSC4	3.92964	0.00173537	0.0323523	-1.45736	-1.34024	-1.32903	TSSC4	3.63788	3.62124e-07	4.74108e-05	-1.91531	-1.83401	-1.8877
RPL32	8.57238	0.000270831	0.0113881	-1.49152	-1.43562	-1.36898	RPL32	8.32259	3.81375e-07	4.9186e-05	-1.8184	-1.765	-1.72618
TRAPPC5	4.82741	2.45568e-05	0.002738	-2.00028	-1.87431	-1.80611	TRAPPC5	4.64829	3.87339e-07	4.95852e-05	-1.97964	-1.83154	-1.8188
RPL12	8.51856	0.00394323	0.0488748	-1.18121	-1.16675	-1.10031	RPL12	8.16605	4.31847e-07	5.34927e-05	-1.86743	-1.88376	-1.84477
NME1	4.96801	0.00930583	0.0745243	-1.25055	-1.26628	-1.15948	NME1	4.57723	4.86493e-07	5.92083e-05	-2.0677	-2.0864	-2.04926
UBA52	7.7871	0.00011627	0.00664313	-1.60688	-1.53996	-1.52566	UBA52	7.58257	5.052e-07	6.05725e-05	-1.7659	-1.75064	-1.69192
BLOC1S1	5.10633	1.00392e-05	0.00171779	-2.16231	-2.04773	-2.09948	BLOC1S1	4.92788	5.23653e-07	6.07367e-05	-2.09334	-2.05338	-1.95189
S100A13	4.0675	6.45133e-05	0.0047043	-1.98124	-1.85451	-1.78684	S100A13	3.87475	5.34737e-07	6.10131e-05	-2.01314	-1.98606	-1.88251
CHCHD10	6.99261	0.00026475	0.0113507	-1.66873	-1.59972	-1.52443	CHCHD10	6.76468	5.3829e-07	6.10131e-05	-1.89507	-1.82433	-1.75998
MRPL28	5.4486	0.000336716	0.0125991	-1.55827	-1.51498	-1.55827	MRPL28	5.22052	5.50098e-07	6.17325e-05	-1.80074	-1.74883	-1.82742
RPS11	8.73201	0.00125229	0.027257	-1.34225	-1.29435	-1.23647	RPS11	8.43768	5.92029e-07	6.4756e-05	-1.83119	-1.87256	-1.77454
CCDC12	4.34552	0.000532303	0.0166351	-1.58209	-1.57198	-1.47464	CCDC12	4.0986	6.08608e-07	6.57373e-05	-1.88002	-1.81927	-1.83923
EEF1D	7.62526	8.85657e-05	0.00568994	-1.71474	-1.67036	-1.66753	EEF1D	7.42471	6.14546e-07	6.59664e-05	-1.83887	-1.77447	-1.73656
CHKB	1.44441	1.06468e-05	0.00171888	-2.75288	-3.14016	-3.14113	CHKB	1.19709	6.33735e-07	6.6377e-05	-2.8192	-2.37152	-1.75269
FBXL15	3.75113	5.43068e-05	0.00427064	-1.91729	-1.86027	-1.91729	FBXL15	3.5797	6.52203e-07	6.70261e-05	-1.89268	-1.86507	-1.83798
RPL8	8.40401	0.00132443	0.0281215	-1.2988	-1.27409	-1.16182	RPL8	8.12291	6.53173e-07	6.70261e-05	-1.74647	-1.73602	-1.66523
LSMD1	4.70617	2.69242e-05	0.00285462	-1.99364	-1.9028	-1.98515	LSMD1	4.54241	6.55446e-07	6.70261e-05	-1.92095	-1.90597	-1.80521
CCDC85B	3.41917	5.09554e-05	0.00417351	-2.25788	-2.30499	-2.19003	CCDC85B	3.21291	6.61502e-07	6.72475e-05	-2.26738	-2.09614	-1.94314
EGFL7	4.60935	2.72428e-05	0.00285717	-1.84109	-1.76991	-1.69384	EGFL7	4.45952	6.83162e-07	6.82452e-05	-1.76629	-1.67492	-1.64574
RPL37	8.34057	0.00027573	0.0114854	-1.48064	-1.37573	-1.33955	RPL37	8.09808	6.92477e-07	6.8778e-05	-1.78459	-1.76178	-1.72549
COX7A1	1.65814	3.14986e-05	0.00313464	-2.82325	-2.58696	-2.70045	COX7A1	1.40835	7.25342e-07	7.08212e-05	-2.871	-3.21198	-4.3114
RPL34	7.82184	1.12148e-05	0.0017273	-1.94743	-1.8487	-1.85491	RPL34	7.67167	7.34743e-07	7.13361e-05	-1.84177	-1.82762	-1.80837
C19orf60	4.49108	1.07417e-05	0.00171888	-2.05416	-2.06493	-1.97065	C19orf60	4.34949	7.63828e-07	7.33423e-05	-1.88781	-1.8213	-1.75769
COX4I1	7.58752	0.000116388	0.00664313	-1.63725	-1.58097	-1.5436	COX4I1	7.38192	7.63894e-07	7.33423e-05	-1.79387	-1.76433	-1.71174
MT1X	8.10158	0.00414445	0.0503334	-1.4132	-1.34247	-1.25488	MT1X	7.77101	7.9828e-07	7.50095e-05	-2.02837	-1.87161	-1.82954
LAMTOR2	5.48857	8.94881e-05	0.0057279	-1.72149	-1.70868	-1.61404	LAMTOR2	5.3166	7.9862e-07	7.50095e-05	-1.74918	-1.78239	-1.69283
RPL28	7.04758	1.84661e-05	0.00225461	-1.9837	-1.93773	-1.68479	RPL28	6.93539	8.42528e-07	7.82826e-05	-1.74115	-1.78839	-1.6819
STARD10	8.64508	0.000281891	0.0115442	-1.49035	-1.4492	-1.38054	STARD10	8.40933	8.65183e-07	7.97687e-05	-1.771	-1.73097	-1.67505
CISD3	6.14861	6.89938e-05	0.00488066	-1.75334	-1.74546	-1.6645	CISD3	5.94428	8.67754e-07	7.97687e-05	-1.88152	-1.89241	-1.78697
RTEL1	0.890822	1.52635e-05	0.00204986	-2.76587	-2.55197	-2.55197	RTEL1	0.722021	8.99189e-07	8.17883e-05	-2.49775	-2.49655	-1.39768
RPL36AL	6.92734	0.000180674	0.00892118	-1.62436	-1.58934	-1.49337	RPL36AL	6.73092	9.3566e-07	8.37828e-05	-1.75324	-1.70684	-1.68569
NAT14	1.80965	0.00209191	0.0360128	-1.71231	-1.71238	-1.71245	NAT14	1.41929	1.10914e-06	9.82983e-05	-2.51333	-2.51339	-2.51339
ARL6IP4	6.90283	7.26846e-05	0.00502454	-1.84913	-1.87169	-1.79771	ARL6IP4	6.69901	1.19279e-06	0.000104639	-1.95536	-1.92838	-1.89535
NDUFB7	5.91929	1.13434e-05	0.0017273	-2.04774	-1.96459	-1.9584	NDUFB7	5.78991	1.21085e-06	0.000105687	-1.84048	-1.80832	-1.76445
C17orf89	4.27948	0.000113259	0.00664121	-1.78258	-1.71229	-1.65349	C17orf89	4.13049	1.24757e-06	0.000107464	-1.72183	-1.76098	-1.55784
METRN	3.21746	0.000363457	0.0131702	-1.71624	-1.58081	-1.71642	METRN	2.98346	1.24987e-06	0.000107464	-1.94566	-1.65825	-1.69602
MRPL24	5.80285	0.00140867	0.0291552	-1.37188	-1.41182	-1.2952	MRPL24	5.53406	1.26774e-06	0.000108461	-1.77078	-1.72009	-1.65063
FOSB	5.18634	0.0144737	0.0933336	2.92576	2.72419	3.5058	FOSB	1.60491	1.28098e-06	0.000109054	-5.70788	-5.70788	-5.70788
C19orf79	4.96509	4.24506e-06	0.00104805	-2.241	-2.0822	-2.05086	C19orf79	4.82394	1.31686e-06	0.000111014	-2.00904	-1.95598	-1.96904
WDR74	4.25841	0.00224964	0.0374198	-1.34447	-1.32624	-1.24692	WDR74	3.97344	1.44724e-06	0.000119671	-1.79117	-1.67046	-1.6899
DPM2	4.07741	0.00495399	0.0553783	-1.26177	-1.13461	-0.962726	DPM2	3.78331	1.46841e-06	0.000120843	-1.74214	-1.74213	-1.64711
NENF	4.74335	1.50632e-05	0.00204986	-2.00543	-1.98696	-1.96872	NENF	4.5928	1.65719e-06	0.00013404	-1.8846	-1.7886	-1.84266
RABAC1	5.5285	0.000768316	0.0203895	-1.62954	-1.5809	-1.55718	RABAC1	5.30015	1.65979e-06	0.00013404	-1.86139	-1.82657	-1.75117
POLR2J	4.36837	0.000425812	0.0145426	-1.62632	-1.52626	-1.44179	POLR2J	4.15591	1.70438e-06	0.000135115	-1.80332	-1.84298	-1.72712
HINT2	5.67938	4.25265e-05	0.00372958	-1.86128	-1.84918	-1.72977	HINT2	5.46559	1.79974e-06	0.000141378	-1.99992	-1.95945	-1.88935
NUDC	6.49982	0.00347004	0.0460948	-1.29492	-1.22211	-1.11073	NUDC	6.20632	1.90148e-06	0.000148694	-1.78057	-1.72627	-1.67388
LOC100507567	3.43089	0.000853344	0.0217138	-1.92361	-1.83782	-1.85866	LOC100507567	3.13211	1.94522e-06	0.000150077	-2.3665	-2.17223	-2.08405
MRPL14	5.19928	0.000232181	0.0104578	-1.65094	-1.62313	-1.61399	MRPL14	5.01522	1.96488e-06	0.000150524	-1.73357	-1.73358	-1.62018
RPS5	7.93911	0.00122608	0.0268557	-1.3823	-1.34504	-1.40779	RPS5	7.67762	1.96844e-06	0.000150524	-1.75928	-1.77406	-1.67541
DNAJC17	3.6005	0.00360403	0.0471208	-1.32469	-1.30879	-1.24689	DNAJC17	3.32745	2.02713e-06	0.000153127	-1.72999	-1.62752	-1.73
EXOSC4	3.67782	6.50113e-05	0.0047207	-1.97898	-2.03133	-1.99189	EXOSC4	3.5061	2.08452e-06	0.000155951	-1.93891	-1.87847	-1.82046
BCL7C	4.00805	1.1594e-05	0.0017273	-2.17994	-2.10424	-2.03234	BCL7C	3.85886	2.09629e-06	0.000156156	-1.99995	-1.92296	-1.78036
SAA3P	-1.34011	0.0269831	0.128909	-2.42966	-2.42966	-2.42966	SAA3P	-1.80447	2.1063e-06	0.000156228	-4.67373	-4.67373	-4.67373
CHCHD5	3.42793	0.000143985	0.00758644	-1.87132	-1.87131	-1.73271	CHCHD5	3.26155	2.2082e-06	0.000162392	-1.84298	-1.77388	-1.84298
KIF22	5.03499	1.22576e-05	0.00178014	-2.04812	-1.97985	-1.8833	KIF22	4.8822	2.25133e-06	0.000164167	-1.92173	-1.94543	-1.8984
NDUFB11	6.21519	4.16885e-05	0.00371371	-1.92211	-1.86871	-1.82452	NDUFB11	6.07045	2.32888e-06	0.000169108	-1.80614	-1.73764	-1.686
MRPL41	5.88403	0.000143451	0.00758139	-1.74189	-1.71678	-1.67273	MRPL41	5.72797	2.49384e-06	0.000178093	-1.71398	-1.73787	-1.66167
PRR24	2.04427	0.000102121	0.00628065	-2.30941	-2.37283	-2.13432	PRR24	1.83506	2.8389e-06	0.00019783	-2.3137	-2.3137	-2.06754
RPL24	7.84281	0.000263535	0.0113507	-1.53308	-1.47872	-1.42563	RPL24	7.64317	2.95015e-06	0.000203125	-1.69063	-1.64007	-1.58679
CHMP2A	6.22351	0.000588583	0.0175378	-1.54291	-1.50039	-1.44477	CHMP2A	6.01258	3.27893e-06	0.000222221	-1.73344	-1.72315	-1.73343
RPS19BP1	5.87852	0.000106019	0.00638403	-1.88191	-1.77404	-1.77081	RPS19BP1	5.70529	3.29712e-06	0.000222581	-1.87298	-1.84673	-1.80821
C11orf48	4.5897	0.0015801	0.0310071	-1.38991	-1.37637	-1.3106	C11orf48	4.36995	3.35936e-06	0.000225482	-1.63059	-1.63059	-1.61559
CCS	5.27007	9.6575e-05	0.00604713	-1.71126	-1.63806	-1.52817	CCS	5.09537	3.41298e-06	0.000225482	-1.75051	-1.68709	-1.72299
RPS20	8.35399	0.000329959	0.0124825	-1.51238	-1.44651	-1.41639	RPS20	8.14004	3.41494e-06	0.000225482	-1.7191	-1.68032	-1.65267
SNCG	0.749561	0.00196661	0.0344695	-2.17451	-1.87703	-1.28494	SNCG	0.438003	3.5675e-06	0.000233536	-2.62188	-1.15814	-1.8423
NDUFS5	5.98656	0.00149375	0.0299478	-1.31433	-1.25012	-1.17907	NDUFS5	5.76508	3.80739e-06	0.000247073	-1.57389	-1.46803	-1.4938
NDUFB9	6.76887	0.00218179	0.0368608	-1.26545	-1.19508	-1.12537	NDUFB9	6.51935	4.0006e-06	0.00025702	-1.61594	-1.62613	-1.54022
LSM7	3.85783	7.99574e-05	0.00525408	-1.89211	-1.83276	-1.80398	LSM7	3.72361	4.07171e-06	0.00026062	-1.75395	-1.83231	-1.60896
COMMD6	5.36553	1.23608e-05	0.00178016	-2.01711	-1.94585	-1.86913	COMMD6	5.26965	4.18783e-06	0.000265107	-1.71261	-1.61119	-1.61937
SURF2	2.91714	0.000278751	0.0115051	-2.0338	-2.08497	-1.96012	SURF2	2.71707	4.21033e-06	0.000265464	-2.07711	-2.07708	-1.80146
LOC100131726	2.42101	0.594385	0.773972	-0.337043	-0.212433	-0.0977312	LOC100131726	1.53445	4.50859e-06	0.000279274	-2.62569	-1.91941	-2.62568
MSRB2	4.98842	6.22033e-05	0.00461372	-1.88126	-1.8534	-1.80592	MSRB2	4.83427	5.12237e-06	0.000309988	-1.80923	-1.68739	-1.71961
SNRNP35	3.76459	0.0040094	0.049282	-1.27208	-1.31081	-1.12623	SNRNP35	3.48721	5.87416e-06	0.000339523	-1.69776	-1.66847	-1.82124
BRMS1	4.38467	0.000441459	0.0148257	-1.56297	-1.54652	-1.41368	BRMS1	4.19623	6.00471e-06	0.000344762	-1.6768	-1.78542	-1.65946
PSMG3	3.43052	0.000104334	0.00632668	-1.8994	-1.87739	-1.79284	PSMG3	3.29464	6.39061e-06	0.000359748	-1.76575	-1.69663	-1.69665
TFPT	2.6687	0.000276172	0.0114854	-1.91986	-1.91986	-1.76051	TFPT	2.48675	6.45805e-06	0.000362364	-1.93011	-1.86526	-1.74364
ATP5I	6.17784	7.78673e-06	0.00153714	-2.07688	-1.95028	-1.92333	ATP5I	6.11664	6.63044e-06	0.000369636	-1.64015	-1.62174	-1.59453
KRTCAP2	4.76088	7.80041e-05	0.00522938	-1.73867	-1.55869	-1.293	KRTCAP2	4.64991	6.80836e-06	0.000375917	-1.57514	-1.71538	-1.48109
NNMT	10.8912	0.00269985	0.0405396	-1.55659	-1.56416	-1.56652	NNMT	10.5108	6.9191e-06	0.000377921	-2.38642	-2.34729	-2.35374
NDUFB10	5.6203	0.00185395	0.0336662	-1.3383	-1.3283	-1.18004	NDUFB10	5.40238	7.32168e-06	0.000396656	-1.58326	-1.61187	-1.53453
RPL39	7.89664	0.000676558	0.0190118	-1.38355	-1.25242	-1.21906	RPL39	7.69766	7.41559e-06	0.000399241	-1.56644	-1.56283	-1.53516
RPS16	7.78942	0.00060233	0.0177777	-1.41707	-1.35396	-1.27107	RPS16	7.60951	7.50032e-06	0.000402548	-1.53745	-1.54165	-1.46558
ITLN1	3.79657	0.000106456	0.0063881	-3.90396	-4.28457	-3.82266	ITLN1	3.53649	7.74833e-06	0.0004095	-3.68156	-3.41446	-3.12126
NMRAL1	4.73302	0.0102686	0.0791538	-1.1152	-1.01756	-1.01129	NMRAL1	4.4591	8.63384e-06	0.000444077	-1.54728	-1.57566	-1.5473
POLR2L	5.66344	3.80759e-05	0.00357168	-1.868	-1.85887	-1.74791	POLR2L	5.59071	8.74294e-06	0.000447028	-1.54726	-1.62298	-1.52895
GCHFR	6.4463	3.62175e-05	0.00347729	-1.99262	-1.91635	-1.89104	GCHFR	6.3495	9.00344e-06	0.000457639	-1.69856	-1.54805	-1.53738
TMSB10	6.31564	1.01825e-05	0.00171888	-2.33697	-2.27846	-2.05666	TMSB10	6.22477	9.38563e-06	0.000465961	-1.88761	-1.91964	-1.94765
MTFP1	3.62141	0.000921506	0.0227256	-1.70219	-1.6029	-1.45949	MTFP1	3.39271	9.59171e-06	0.000465961	-1.91742	-1.7613	-1.76131
FBL	5.0351	0.000889933	0.0223869	-1.45773	-1.46291	-1.38716	FBL	4.83204	9.87417e-06	0.000474015	-1.63785	-1.74238	-1.62668
NRTN	2.64201	0.00492299	0.0552104	-1.52301	-1.52299	-1.49762	NRTN	2.28361	9.94525e-06	0.000474346	-2.19365	-2.19351	-1.95581
ARMC12	0.959287	0.0339123	0.14744	-1.38471	-0.884075	-0.750424	ARMC12	0.519095	9.98338e-06	0.000474346	-2.40272	-1.30209	-1.7501
FDX1L	2.88604	4.06939e-05	0.00364389	-2.07802	-2.14625	-1.98122	FDX1L	2.77068	9.98636e-06	0.000474346	-1.82522	-1.63733	-1.55172
CCDC56	5.50134	0.0103921	0.0792737	-1.04396	-0.991793	-0.822787	CCDC56	5.21151	1.00916e-05	0.000475517	-1.52907	-1.46693	-1.40735
ARMC5	4.31779	0.0011426	0.0255123	-1.4838	-1.45916	-1.3647	ARMC5	4.09023	1.01981e-05	0.000477623	-1.7336	-1.45801	-1.54944
RPS29	7.20699	0.000114083	0.00664121	-1.69427	-1.58947	-1.61531	RPS29	7.07704	1.06298e-05	0.000488575	-1.59881	-1.64696	-1.59576
C9orf142	3.6222	7.90326e-05	0.00524316	-1.92732	-1.72426	-1.80209	C9orf142	3.49963	1.07828e-05	0.000492986	-1.74303	-1.77118	-1.71542
C9orf16	3.20463	0.00011662	0.00664313	-1.90533	-1.81254	-1.72536	C9orf16	3.07346	1.10367e-05	0.000499325	-1.75721	-1.79603	-1.75715
GAMT	7.90897	0.000108414	0.00647621	-1.72512	-1.69039	-1.59829	GAMT	7.69277	1.14229e-05	0.000507542	-1.90099	-1.90882	-1.8028
UBXN1	4.93866	0.00902773	0.0734199	-1.09171	-1.03694	-0.828049	UBXN1	4.66894	1.14436e-05	0.000507542	-1.51332	-1.39141	-1.37031
SDS	8.09389	0.570332	0.754683	0.485378	0.58109	0.548875	SDS	6.74742	1.16164e-05	0.000512697	-3.04456	-2.90791	-2.93181
NDUFB1	5.63283	1.71024e-05	0.00220569	-1.98998	-1.88282	-1.82215	NDUFB1	5.55323	1.16589e-05	0.000512697	-1.64486	-1.59257	-1.57979
C14orf2	5.60539	0.00023895	0.010605	-1.5962	-1.49779	-1.48006	C14orf2	5.47309	1.19666e-05	0.00052356	-1.5355	-1.46925	-1.44358
GSTP1	4.0689	0.00394517	0.0488748	-1.34791	-1.29437	-1.09812	GSTP1	3.82618	1.2481e-05	0.000540594	-1.66085	-1.5291	-1.70758
RPS3	8.12106	0.00300426	0.0428674	-1.19812	-1.16981	-1.14398	RPS3	7.87801	1.25805e-05	0.000543542	-1.53746	-1.60243	-1.52167
MYL6	8.43428	0.000393529	0.0136292	-1.46911	-1.39732	-1.35295	MYL6	8.26164	1.27565e-05	0.000547043	-1.55738	-1.53916	-1.54351
SNRPD2	5.38852	0.000355159	0.0130593	-1.55874	-1.51991	-1.51296	SNRPD2	5.25173	1.30929e-05	0.000558695	-1.52092	-1.4661	-1.52092
MRPS12	4.74368	0.0169562	0.101483	-1.02305	-0.96949	-0.917854	MRPS12	4.4325	1.3863e-05	0.000584342	-1.56722	-1.51159	-1.38124
SERF2	8.00752	0.000206771	0.00963185	-1.55849	-1.49307	-1.42194	SERF2	7.85075	1.4397e-05	0.000595752	-1.57923	-1.54635	-1.47733
H2AFJ	4.60123	9.93076e-05	0.0061735	-1.8308	-1.74555	-1.71276	H2AFJ	4.50542	1.44002e-05	0.000595752	-1.59344	-1.56786	-1.50578
FAM173A	3.22423	0.000338857	0.012621	-1.69816	-1.66719	-1.65196	FAM173A	3.06717	1.44095e-05	0.000595752	-1.68795	-1.68795	-1.58785
C1orf86	3.49866	7.86848e-05	0.00524316	-2.03443	-1.92087	-1.90269	C1orf86	3.38218	1.47922e-05	0.000605352	-1.79711	-1.76716	-1.92326
NDUFC2	5.63154	0.000284691	0.0115716	-1.54287	-1.4637	-1.40616	NDUFC2	5.51399	1.55669e-05	0.000628567	-1.45464	-1.43552	-1.36144
LOC150381	1.18873	0.00159709	0.0312228	-1.96699	-2.10134	-1.9671	LOC150381	0.958199	1.56111e-05	0.000628883	-2.14555	-1.63835	-1.8698
TIMM10	4.54542	0.000669643	0.0189097	-1.63832	-1.53462	-1.50815	TIMM10	4.35573	1.57444e-05	0.000632778	-1.74143	-1.70968	-1.77397
RNASEH2C	4.22912	6.2962e-05	0.00465004	-1.86738	-1.74689	-1.81051	RNASEH2C	4.1412	1.61568e-05	0.000643367	-1.59575	-1.41974	-1.38991
UQCR11	6.65661	0.000122622	0.00674891	-1.66657	-1.60587	-1.57186	UQCR11	6.53605	1.65162e-05	0.000653808	-1.55136	-1.55138	-1.52819
RPL35A	7.31913	0.00205701	0.0356205	-1.2457	-1.17637	-1.1466	RPL35A	7.10531	1.65325e-05	0.000653808	-1.49393	-1.50325	-1.46048
ASGR2	9.12308	0.000742931	0.019999	-1.4525	-1.40608	-1.3526	ASGR2	8.93087	1.66525e-05	0.000654546	-1.60272	-1.54096	-1.54641
RANGRF	1.78302	0.0125197	0.0870158	-1.35066	-1.26449	-0.963685	RANGRF	1.42511	1.74283e-05	0.000678371	-2.00428	-2.17937	-2.00437
THOP1	5.34528	0.000603838	0.0177777	-1.62539	-1.64479	-1.57797	THOP1	5.15252	1.75268e-05	0.000680671	-1.74131	-1.66859	-1.62494
COX6C	6.74889	0.00143017	0.0292955	-1.34054	-1.27138	-1.22463	COX6C	6.55143	1.76465e-05	0.000683713	-1.52614	-1.46932	-1.47862
GPIHBP1	2.0793	0.63367	0.798474	-0.252824	-0.30677	-0.252833	GPIHBP1	1.22608	1.79995e-05	0.000689728	-2.19507	-1.82067	-2.19507
NDUFB2	5.75464	0.000145897	0.00766378	-1.70103	-1.59824	-1.64872	NDUFB2	5.63996	1.97023e-05	0.000740206	-1.55891	-1.49923	-1.46458
MYL6B	3.04813	0.00527901	0.0569843	-1.40067	-1.33378	-1.35573	MYL6B	2.76308	2.04232e-05	0.000753219	-1.83304	-1.72091	-1.89259
CITED4	4.38126	7.92795e-05	0.00524316	-1.66687	-1.6236	-1.55693	CITED4	4.12354	2.21422e-05	0.000795555	-1.99405	-2.012	-1.976
VAMP5	4.29377	0.00124825	0.0272033	-1.69278	-1.60635	-1.46153	VAMP5	4.18738	2.2352e-05	0.000799693	-1.53026	-1.57869	-1.46798
C4orf48	0.134196	0.00026138	0.0112929	-2.66414	-2.28583	-2.68589	C4orf48	-0.0342787	2.29054e-05	0.000814508	-2.4595	-3.66093	-2.4595
RPS27A	8.34059	0.00485775	0.0547988	-1.10373	-0.976615	-0.978192	RPS27A	8.10039	2.37437e-05	0.000839139	-1.44515	-1.44272	-1.3875
RAMP1	4.45624	0.000119363	0.00671933	-1.82401	-1.84211	-1.77095	RAMP1	4.32658	2.46397e-05	0.000865493	-1.69156	-1.89743	-1.79875
RPS15A	8.31504	0.00128725	0.0276412	-1.36687	-1.29482	-1.28825	RPS15A	8.10857	2.53609e-05	0.000885427	-1.57499	-1.60202	-1.53525
PQBP1	4.95287	0.00727731	0.0661731	-1.20771	-1.15864	-1.03175	PQBP1	4.71339	2.61547e-05	0.000904013	-1.5316	-1.60216	-1.46439
SSSCA1	3.34557	0.00273853	0.0408346	-1.46971	-1.43941	-1.32423	SSSCA1	3.12968	2.66625e-05	0.000919724	-1.68151	-1.83869	-1.64473
ZNHIT2	2.74973	0.00479784	0.0545143	-1.40039	-1.30295	-1.23401	ZNHIT2	2.5025	2.76869e-05	0.000943758	-1.7128	-1.71284	-1.60067
DPM3	3.75548	2.63266e-05	0.00282594	-2.07903	-2.01211	-1.9639	DPM3	3.71682	2.96309e-05	0.000990485	-1.58592	-1.45617	-1.49814
TXNDC17	5.26513	0.00197297	0.0345116	-1.36011	-1.2944	-1.29083	TXNDC17	5.11423	2.9815e-05	0.000993284	-1.40984	-1.44305	-1.39351
ISOC2	6.36065	0.000472803	0.015434	-1.62137	-1.56505	-1.52875	ISOC2	6.21206	2.98296e-05	0.000993284	-1.60194	-1.58212	-1.50532
